# Supplementary material for: Web-Based Interventions to Help Australian Adults Address Depression, Anxiety, Suicidal Ideation, and General Mental Well-being: Scoping Review
Source: JMIR Ment Health. 2022 Feb 8;9(2):e31018. doi: 10.2196/31018 (PMC8864526; doi:10.2196/31018)
Supplement: Multimedia Appendix 1 [file mental_v9i2e31018_app1.xlsx]

## Sheet: Sheet1
Multimedia Appendix 1. Google search results.
Search Terms	Search Date	No. of Returned Hits	No. of Ads per 100 Hyperlinks	No. of Websites Extracted plug-in	No. of Websites linking to Programs	No. Webs with Programs	No. of Duplicate Websites with Program	No. of Duplicate Websites with Links	No. of Total Duplictaes	No. of Irrelevant Websites
Depression	2020-10-26	524000000	0	111	13	5	5	0	13	80
Anxiety	2020-10-27	347000000	0	112	15	4	5	0	14	79
Suicide	2020-10-29	354000000	0	114	12	2	0	1	17	83
Wellbeing	2020-11-04	319000000	0	113	6	3	2	2	14	90
				450	46	14	12	3	58	332
