# Supplementary material for: Web-Based Interventions to Help Australian Adults Address Depression, Anxiety, Suicidal Ideation, and General Mental Well-being: Scoping Review
Source: JMIR Ment Health. 2022 Feb 8;9(2):e31018. doi: 10.2196/31018 (PMC8864526; doi:10.2196/31018)
Supplement: Multimedia Appendix 3 [file mental_v9i2e31018_app3.xlsx]

## Sheet: Sheet1
Multimedia Appendix 3. Program evaluation scores.
Yes = 1; No = 0	1. Were the names and credentials of authors or organisations present?	2. Were contact details provided?	3.Was country of origin stated?	4. Were the primary focus/ goals/ objectives of the intervention stated?	5. Was the target audience or mental health issue defined?	6. Was there a statement of professional support (i.e., clinicians involved in website development)?	7. Did the program offer a multimedia content delivery (i.e. a combination of; text, video, graphics and audio formats)?	8. Was the model of change (i.e., type of therapy utilized) defined/stated?	9. Were the number of modules or time to complete each module stated?	10. Was the intervention tailored to the user or was it generic for all users? (tailored = 1; generic = 0)	11. Was the program easy to navigate (e.g. clear links to home page, easily able to stop/start program)	12. Was information on what is covered in the intervention modules provided (i.e., names of modules or a short description)?	13. Was evidence for the program provided to the user (i.e., attrition data/ success rate/ completion rate/ # of users in the program/ testimonials)?	14. Has the program been empirically evaluated?	15. Was a unique username or password provided to users?	16. Was a privacy notice specified?	17. Were the terms and conditions specified?	Evaluation total points	Evaluation total points in percentages
BeyondNow	1	1	1	1	1	0	0	n/a	n/a	1	1	n/a	1	1	n/a	1	1	11 of 13	85
CCI - Depression	1	1	1	1	1	1	0	1	1	0	0	1	0	0	n/a	1	1	11 of 16	69
CCI - Health Anxiety	1	1	1	1	1	1	0	1	1	0	0	1	0	1	n/a	1	1	12 of 16	75
CCI - Panic	1	1	1	1	1	1	0	1	1	0	0	1	0	0	n/a	1	1	11 of 16	68.75
CCI - Social Anxiety	1	1	1	1	1	1	0	1	1	0	0	1	0	0	n/a	1	1	11 of 16	68.75
CCI - Tolerating Distress	1	1	1	1	1	1	0	1	1	0	0	1	0	0	n/a	1	1	11 of 16	68.75
CCI - Worry and Rumination	1	1	1	1	1	1	0	1	1	0	0	1	0	1	n/a	1	1	12 of 16	75
eCouch - Anxiety & Worry	1	1	1	1	1	1	1	1	0	0	1	0	0	1	1	1	1	13 of 17	76.4706
eCouch - Bereavement & Loss	1	1	1	1	1	1	1	0	0	0	1	0	0	0	1	1	1	11 of 17	64.7059
eCouch - Depression	1	1	1	1	1	1	1	1	0	0	1	0	0	1	1	1	1	13 of 17	76.4706
eCouch - Divorce & Separation	1	1	1	1	1	1	1	1	0	0	1	0	0	0	1	1	1	12 of 17	70.5882
eCouch - Social Anxiety	1	1	1	1	1	1	1	1	0	0	1	1	0	1	1	1	1	14 of 17	82.3529
Evolution Health - Overcoming Anxiety	0	1	1	1	1	0	1	1	1	1	1	1	1	1	1	1	1	15 of 17	88
Evolution Health - Overcoming Depression	0	1	1	1	1	0	1	1	1	1	1	1	1	0	1	1	1	14 of 17	82
Evolution Health - Grief & Loss	0	1	1	1	1	0	1	1	1	1	1	1	1	0	1	1	1	14 of 17	82
Evolution Health - Managing Anxiety Course	0	1	1	1	1	0	1	1	1	1	1	1	1	1	1	1	1	15 of 17	88
ifarmwell	1	1	1	1	1	1	1	1	1	1	1	1	0	0	1	1	1	15 of 17	88.2353
Living Life to the Full for Adults	1	1	1	1	1	1	1	1	1	0	1	1	1	1	1	1	1	16 of 17	94.1176
Living Life to the Full for Farming Communities	1	1	1	1	1	1	1	1	1	0	1	1	1	0	1	1	1	15 of 17	88.2353
Living Life to the Full with God	1	1	1	1	1	1	1	1	1	0	1	1	1	0	1	1	1	15 of 17	88.2353
Living Life to the Full - Enjoy Your Baby	1	1	1	1	1	1	1	1	1	0	1	1	1	0	1	1	1	15 of 17	88.2353
Living Life to the Full - Enjoy Your Bump	1	1	1	1	1	1	1	1	1	0	1	1	1	0	1	1	1	15 of 17	88.2353
Mental Health Online - Depression	1	1	1	1	1	1	1	1	1	0	1	1	0	1	1	1	1	15 of 17	88.2353
Mental Health Online - Generalized Anxiety Disorder	1	1	1	1	1	1	1	1	1	0	1	1	0	1	1	1	1	15 of 17	88.2353
Mental Health Online - Made-4-Me	1	1	1	1	1	1	1	1	1	1	1	1	0	0	1	1	1	15 of 17	88.2353
Mental Health Online - Panic STOP!	1	1	1	1	1	1	1	1	1	0	1	1	0	1	1	1	1	15 of 17	88.2353
Mental Health Online - Social Anxiety	1	1	1	1	1	1	1	1	1	0	1	1	0	1	1	1	1	15 of 17	88.2353
Mind Spot - Indigenous Wellbeing	1	1	1	1	1	1		1	1			1	1	1		1	1	13 of 13	100
Mind Spot - Mood Mechanic	1	1	1	1	1	1		1	1			1	1	1		1	1	13 of 13	100
Mind Spot - Wellbeing	1	1	1	1	1	1		1	1			1	1	1		1	1	13 of 13	100
Mind Spot - Wellbeing PLUS	1	1	1	1	1	1		1	1			1	1	1		1	1	13 of 13	100
MoodGym	1	1	1	1	1	1	1	1	0	1	1	1	0	1	1	1	1	15 of 17	88.2353
Mum2BMoodBooster	1	1	1	1	1	1	1	1	1	0	1	1	0	0	1	1	1	14 of 17	82.3529
MumMoodBooster	1	1	1	1	1	1	1	1	1	0	1	1	0	1	1	1	1	15 of 17	88.2353
My Compass	1	1	1	1	1	0	1	1	1	1	1	1	1	1	1	1	1	16 of 17	94.1176
My Digital Health - iConsiderLife	1	1	1	1	1	1	1	0	1	1	1	1	0	0	n/a	1	1	13 of 16	81.25
My Digital Health - Life Flex	1	1	1	1	1	1	1	1	1	1	1	1	0	0	1	1	1	15 of 17	88.2353
My Digital Health - Life Flex LGBQ	1	1	1	1	1	1	1	1	1	1	1	1	0	0	1	1	1	15 of 17	88.2353
OnTrack - Depression	1	1	1	1	1	1	1	1	0	0	1	1	0	0	1	1	1	13 of 17	76.4706
The Desk	1	1	1	1	1	1	1	1	1	0	1	1	1	0	1	0	1	14 of 17	82.3529
This Way Up - Coping with Stress Course	1	1	1	1	1	1	1	1	1	0	1	1	1	0	1	1	1	15 of 17	88.2353
This Way Up: Depression Course	1	1	1	1	1	1	1	1	1	0	1	1	1	1	1	1	1	16 of 17	94.1176
This Way Up: Health Anxiety	1	1	1	1	1	1	1	1	1	0	1	1	1	1	1	1	1	16 of 17	94.1176
This Way Up: Mindfulness-Based CBT Course	1	1	1	1	1	1	1	1	1	0	1	1	1	1	1	1	1	16 of 17	94.1176
This Way Up: Mixed Depression & Anxiety Course	1	1	1	1	1	1	1	1	1	0	1	1	1	1	1	1	1	16 of 17	94.1176
This Way Up - MUMentum Pregnancy Course	1	1	1	1	1	1	1	1	1	0	1	1	1	1	1	1	1	16 of 17	94.1176
This Way Up - MUMentum Postnatal Course	1	1	1	1	1	1	1	1	1	0	1	1	1	1	1	1	1	16 of 17	94.1176
This Way Up - Panic Attacks Course	1	1	1	1	1	1	1	1	1	0	1	1	1	1	1	1	1	16 of 17	94.1176
This Way Up: Social Anxiety Course	1	1	1	1	1	1	1	1	1	0	1	1	1	1	1	1	1	16 of 17	94.1176
This Way Up - Student Wellbeing Course	1	1	1	1	1	1	1	1	1	0	1	1	1	0	1	1	1	15 of 17	88
This Way Up - Worry Course	1	1	1	1	1	1	1	1	1	0	1	1	1	1	1	1	1	16 of 17	94.1176
Students Against Depression	0	0	1	1	1	1	0	1	1	0	n/a	1	0	0	0	0	0	7 of 16	43.75
